# Supplementary material for: Protective Effects of Gnetin C from Melinjo Seed Extract against High-Fat Diet-Induced Hepatic Steatosis and Liver Fibrosis in NAFLD Mice Model
Source: Nutrients. 2023 Sep 6;15(18):3888. doi: 10.3390/nu15183888 (PMC10538079; doi:10.3390/nu15183888)
Supplement: Supplementary file 1 [file nutrients-15-03888-s001.zip]

Archive with 1 entries (1 files):
- nutrients-2574610-supplementary.pdf
